# Supplementary material for: Identification of two novel null variants in CLN8 by targeted next-generation sequencing: first report of a Chinese patient with neuronal ceroid lipofuscinosis due to CLN8 variants
Source: BMC Med Genet. 2018 Feb 8;19:21. doi: 10.1186/s12881-018-0535-7 (PMC5806251; doi:10.1186/s12881-018-0535-7)
Supplement: Supplementary file 1 — The gene list of epilepsy panel. (XLSX 45 kb) [file 12881_2018_535_MOESM1_ESM.xlsx]

## Sheet: Sheet1
ABAT
ABCC2
ABCC8
ACADM
ACO2
ACOX1
ACP1
ACSF3
ACTA2
ACTB
ACY1
ADAR
ADCK3
ADK
ADORA1
ADSL
AFG3L2
AGTR2
ALDH4A1
ALDH5A1
ALDH7A1
ALG13
AMACR
AMT
ANK3
ANKRD11
AP4E1
AQP4
ARG1
ARHGEF15
ARHGEF9
ARSA
ARX
ASAH1
ASCL1
ASIC1
ASPA
ASPM
ASS1
ATIC
ATN1
ATP1A2
ATP1A3
ATP2A2
ATP6AP2
ATP6V0A2
ATP7A
AUH
BCKDK
BDNF
BRAT1
BRD2
BTD
C10ORF2
CA1
CACNA1A
CACNA1E
CACNA1G
CACNA1H
CACNA2D2
CACNB4
CACNG2
CALHM1
CASK
CASP9
CASR
CBS
CCDC88C
CCL3
CCL4
CCM2
CDK5
CDKL5
CHD2
CHRFAM7A
CHRNA2
CHRNA4
CHRNA5
CHRNA7
CHRNB2
CLCN2
CLCN4
CLCNKB
CLEC18A
CLIC2
CLN3
CLN5
CLN6
CLN8
CNP
CNR1
CNTF
CNTN2
CNTNAP2
COG6
COG8
COL4A1
COL6A2
COQ2
COQ9
CPA6
CPS1
CPT2
CRH
CS
CSTB
CTDP1
CTSD
CUL4B
CYP11A1
CYP4F11
D2HGDH
DBP
DCX
DDC
DEPDC5
DGKD
DHFR
DIAPH3
DLX2
DLX5
DNM1
DPM1
DPYS
DYRK1A
EEF1A2
EFHC1
EFHC2
EGF
EGR3
EHMT1
EIF2AK3
ELOVL4
ELP4
EMX2
EN2
EPM2A
EPM2AIP1
EXT1
FADD
FARS2
FKTN
FLNA
FOLR1
FOS
FOXG1
FUCA1
GABBR1
GABBR2
GABRA1
GABRA4
GABRA5
GABRA6
GABRB2
GABRB3
GABRD
GABRG2
GABRR2
GAD1
GAMT
GATM
GBA
GC
GCDH
GCH1
GCM2
GCSH
GJA1
GJD2
GLB1
GLDC
GLRA1
GLRB
GLUD1
GM2A
GOSR2
GPHN
GPR56
GPR98
GRIA3
GRIK1
GRIK2
GRIN1
GRIN2A
GRIN2B
GRM1
GRN
HAX1
HCCS
HCFC1
HCN1
HCN2
HCN4
HDAC4
HEPACAM
HEXA
HEXB
HLCS
HNRNPU
HOXA1
HPD
HSD17B10
HTR1A
IDH2
IDS
IER3IP1
IL6ST
IMPA2
INA
IQSEC2
JRK
JUN
KARS
KCNA1
KCND2
KCNE2
KCNH5
KCNH6
KCNJ1
KCNJ10
KCNJ11
KCNJ6
KCNK3
KCNK9
KCNMA1
KCNQ2
KCNQ3
KCNQ4
KCNT1
KCNV2
KCTD7
KDM5C
KLK1
KRIT1
L1CAM
LAMA2
LAMB1
LBR
LGI1
LGI2
LGI4
LIAS
LIFR
LMBRD1
MANBA
MAOB
MAP2
MAPK3
MBD5
MBTPS2
ME2
MECP2
MED17
MEF2C
MFSD8
MIB1
MMADHC
MOCS1
MOCS2
MOG
MSN
MTHFR
MTMR9
MTR
MYO5C
NAGA
NDE1
NDP
NDUFV1
NEDD4L
NGLY1
NHLRC1
NIPA2
NPY
NRXN1
NSDHL
NSF
NTRK1
NTRK2
OPA1
OPHN1
OPRM1
OTX2
PAFAH1B1
PAH
PALLD
PARK2
PC
PCDH19
PDCD10
PDHA1
PDHX
PDYN
PEX1
PEX10
PEX12
PEX13
PEX14
PEX16
PEX19
PEX2
PEX26
PEX3
PEX5
PEX6
PFKL
PFKM
PHF6
PHGDH
PHOX2A
PIGA
PIGL
PIGN
PIGO
PIGV
PIR
PKHD1
PLCB1
PNKD
PNKP
PNPO
POLG
POLG2
PPP1R3C
PPT1
PRF1
PRICKLE1
PRICKLE2
PRNP
PRODH
PRRT2
PSAP
PSAT1
PSEN1
PSEN2
PTEN
PTH
PTS
QDPR
RAB39B
RANBP2
RBFOX1
RBPJ
RELN
RHAG
RHOA
RMND1
RNASEH2A
RNF213
ROGDI
RPS6KA3
SCARB2
SCN1A
SCN1B
SCN2A
SCN2B
SCN3A
SCN3B
SCN4A
SCN5A
SCN7A
SCN8A
SCN9A
SDHA
SEPSECS
SERPINI1
SEZ6
SHANK3
SLC12A1
SLC12A6
SLC16A1
SLC17A5
SLC17A7
SLC19A3
SLC1A1
SLC1A2
SLC1A3
SLC20A2
SLC25A12
SLC25A13
SLC25A22
SLC2A1
SLC35A3
SLC35C1
SLC46A1
SLC4A3
SLC6A1
SLC6A11
SLC6A13
SLC6A19
SLC6A8
SLC9A2
SLC9A3
SLC9A6
SLC9A9
SMARCA2
SMARCA4
SNIP1
SOBP
SPAST
SPR
SPTAN1
SRGAP2
SRPX2
ST3GAL3
ST3GAL5
STK11
STRADA
STXBP1
SUOX
SV2A
SYN1
SYNGAP1
SYP
SYT11
SZT2
TBC1D24
TBCE
TBX1
TCF4
TICAM1
TK2
TLR3
TMEM67
TNF
TNS1
TPP1
TPRXL
TREX1
TRMT44
TRMU
TRPM6
TSC1
TSC2
TSEN2
TSEN34
TSEN54
TSPO
TUBA1A
TUBA8
TUBB2B
TUBGCP6
U2AF1
UBC
UBE2A
UBE3A
UBR5
VAMP2
VLDLR
VPS13A
WARS
WDR45
ZEB2
GABRB1
SLC12A5
KCNAB1
NF1
GRIN2C
GRIN2D
SLC35A2
MR1
SLC52A2
